# Supplementary material for: Biometabolites of Citrus unshiu Peel Enhance Intestinal Permeability and Alter Gut Commensal Bacteria
Source: Nutrients. 2023 Jan 9;15(2):319. doi: 10.3390/nu15020319 (PMC9862503; doi:10.3390/nu15020319)
Supplement: Supplementary file 1 [file nutrients-15-00319-s001.zip]

Archive with 1 entries (1 files):
- nutrients-2127443-supplementary.pdf
